# Supplementary material for: Nitric Oxide Photo-Donor Hybrids of Ciprofloxacin and Norfloxacin: A Shift in Activity from Antimicrobial to Anticancer Agents
Source: J Med Chem. 2021 Jul 28;64(15):11597–613. doi: 10.1021/acs.jmedchem.1c00917 (PMC8389907; doi:10.1021/acs.jmedchem.1c00917)
Supplement: Supplementary file 2 — jm1c00917_si_002.csv [file jm1c00917_si_002.csv]

Compound	SMILES	PC3 IC50	DU145 IC50	HCT116 IC50	MDA-MB231 IC50	MCF7 IC50	MCF7/ADR IC50	WH1 IC50	HBL100 IC50
1a	O=C1C(C(O)=O)=CN(C2CC2)C3=CC(N4CCN(C5=CC(C(F)(F)F)=C([N+]([O-])=O)C=C5)CC4)=C(F)C=C31	6.45 ± 0.19	7.78 ± 1.52	9.67 ±0.36	8.06 ± 1.05	8.80 ± 1.59	8.72 ± 1.25	9.17 ± 0.60	7.79 ± 0.66
1b	O=C1C(C(O)=O)=CN(CC)C2=CC(N3CCN(C4=CC(C(F)(F)F)=C([N+]([O-])=O)C=C4)CC3)=C(F)C=C21	3.07 ± 0.64	2.85 ± 0.01	10.38 ± 1.50	6.93 ± 0.85	5.24 ± 0.70	5.63 ± 0.07	5.35 ± 1.14	9.26 ± 1.79
3a	O=C1C(C(OC)=O)=CN(C2CC2)C3=CC(N4CCN(C5=CC(C(F)(F)F)=C([N+]([O-])=O)C=C5)CC4)=C(F)C=C31	15.92 ± 0.50	5.67 ± 0.06	6.93 ± 1.53	10.72 ± 1.90	15.45 ± 1.20	19.55 ± 3.20	8.38 ± 1.20	10.57 ± 2.40
3b	O=C1C(C(OC)=O)=CN(CC)C2=CC(N3CCN(C4=CC(C(F)(F)F)=C([N+]([O-])=O)C=C4)CC3)=C(F)C=C21	15.32 ± 1.20	6.06 ± 0.51	9.73 ± 2.25	10.16 ± 3.10	11.68 ± 1.40	15.04 ± 2.10	9.00 ± 1.91	11.95 ± 1.70
6a	O=C1C(C(OC)=O)=CN(C2CC2)C3=CC(N4CCN(CCNC5=CC(C(F)(F)F)=C([N+]([O-])=O)C=C5)CC4)=C(F)C=C31	6.72 ± 0.35	4.80 ± 0.96	15.70 ± 2.00	16.08 ± 2.10	16.84 ± 2.40	15.12 ± 2.30	10.5 ± 2.50	9.76 ± 0.90
6b	O=C1C(C(OC)=O)=CN(C2CC2)C3=CC(N4CCN(CCCNC5=CC(C(F)(F)F)=C([N+]([O-])=O)C=C5)CC4)=C(F)C=C31	3.17 ± 0.47	14.03 ± 1.40	5.21 ± 0.73	3.76 ± 0.94	12.12 ± 1.10	18.76 ± 0.10	13.2 ± 3.40	12.21 ± 2.00
6c	O=C1C(C(OC)=O)=CN(CC)C2=CC(N3CCN(CCNC4=CC(C(F)(F)F)=C([N+]([O-])=O)C=C4)CC3)=C(F)C=C21	9.26 ± 1.29	4.77 ± 0.99	12.40 ± 2.90	11.89 ± 1.00	15.04 ± 0.10	17.15 ± 1.00	10.63 ± 1.90	10.85 ± 0.60
6d	O=C1C(C(OC)=O)=CN(CC)C2=CC(N3CCN(CCCNC4=CC(C(F)(F)F)=C([N+]([O-])=O)C=C4)CC3)=C(F)C=C21	4.10 ± 0.61	5.49 ± 0.97	11.66 ± 2.10	8.89 ± 1.65	10.53 ± 1.20	28.04 ± 1.10	9.67 ± 1.65	3.68 ± 0.20
7a	O=C1C(C(O)=O)=CN(C2CC2)C3=CC(N4CCN(CCNC5=CC(C(F)(F)F)=C([N+]([O-])=O)C=C5)CC4)=C(F)C=C31	2.48 ± 0.42	2.56 ± 0.21	5.29 ± 0.72	2.24 ± 0.18	3.12 ± 0.62	14.69 ± 4.20	5.70 ± 0.92	9.14 ± 0.44
7b	O=C1C(C(O)=O)=CN(C2CC2)C3=CC(N4CCN(CCCNC5=CC(C(F)(F)F)=C([N+]([O-])=O)C=C5)CC4)=C(F)C=C31	3.02 ± 0.59	2.42 ± 0.90	1.83 ± 0.01	2.51 ± 0.43	5.23 ± 0.82	23.55 ± 3.60	7.05 ± 1.20	9.19 ± 0.66
7c	O=C1C(C(O)=O)=CN(CC)C2=CC(N3CCN(CCNC4=CC(C(F)(F)F)=C([N+]([O-])=O)C=C4)CC3)=C(F)C=C21	2.33 ± 0.02	1.57 ± 0.59	2.15 ± 0.39	1.52 ± 0.40	2.27 ± 0.31	18.31 ± 1.40	3.51 ± 0.40	11.09 ± 0.20
7d	O=C1C(C(O)=O)=CN(CC)C2=CC(N3CCN(CCCNC4=CC(C(F)(F)F)=C([N+]([O-])=O)C=C4)CC3)=C(F)C=C21	4.83 ± 1.15	1.56 ± 0.19	5.36 ± 0.65	3.64 ± 0.63	5.83 ± 0.82	20.02 ± 0.30	8.94 ± 0.91	10.40 ± 0.90
